# Supplementary material for: Molecular features of tumor-derived genetic alterations in circulating cell-free DNA in virtue of autopsy analysis
Source: Sci Rep. 2021 Apr 16;11:8398. doi: 10.1038/s41598-021-87094-1 (PMC8052353; doi:10.1038/s41598-021-87094-1)
Supplement: Supplementary file 1 — Supplementary Files. [file 41598_2021_87094_MOESM1_ESM.zip]

Archive with 33 entries (33 files):
- supplementary files/.DS_Store
- supplementary files/SFile 1.txt
- supplementary files/SFile 10.txt
- supplementary files/SFile 11.txt
- supplementary files/SFile 12.txt
- supplementary files/SFile 13.txt
- supplementary files/SFile 14.txt
- supplementary files/SFile 15.txt
- supplementary files/SFile 16.txt
- supplementary files/SFile 17.txt
- supplementary files/SFile 18.txt
- supplementary files/SFile 19.txt
- supplementary files/SFile 2.txt
- supplementary files/SFile 20.txt
- supplementary files/SFile 21.txt
- supplementary files/SFile 22.txt
- supplementary files/SFile 23.txt
- supplementary files/SFile 24.txt
- supplementary files/SFile 25.txt
- supplementary files/SFile 26.txt
- supplementary files/SFile 27.txt
- supplementary files/SFile 28.txt
- supplementary files/SFile 29.txt
- supplementary files/SFile 3.txt
- supplementary files/SFile 30.txt
- supplementary files/SFile 31.txt
- supplementary files/SFile 32.pl
- supplementary files/SFile 4.txt
- supplementary files/SFile 5.txt
- supplementary files/SFile 6.txt
- supplementary files/SFile 7.txt
- supplementary files/SFile 8.txt
- supplementary files/SFile 9.txt
