# Supplementary material for: Molecular features of tumor-derived genetic alterations in circulating cell-free DNA in virtue of autopsy analysis
Source: Sci Rep. 2021 Apr 16;11:8398. doi: 10.1038/s41598-021-87094-1 (PMC8052353; doi:10.1038/s41598-021-87094-1)
Supplement: Supplementary file 1 — Supplementary Files. [file 41598_2021_87094_MOESM1_ESM.zip › supplementary files/SFile 32.pl]

#!/usr/bin/perl
use strict;
use warnings;
use FileHandle;

my @fvar=@ARGV;

if( @fvar > 1){
  my $seenChr={};
  my $seenCpos={};
  my $hrVar={};
  my $nSample=scalar(@fvar);
  # reading data
  my @pSample=();
  for(my $i=0;$i<$nSample;$i++){
    my $infile=$fvar[$i];
    my @fname=split(/_/,$infile);
    my $preN=$fname[0];
    push @pSample,$preN;
    my $fh=FileHandle->new($infile) or die "$infile:$!";
    my $tmp={};
    while(<$fh>){
      chomp;
      next if /^Chrom/;
      my @col=split(/\t/,$_,-1);
      my $chr=$col[0];
      my $cno=$chr;
      $cno=$cno eq 'X'?23:$cno eq 'Y'?24:$cno eq 'M'?25:$cno;
      my $pos=$col[1];
      my $ref=$col[4];
      my $obs=$col[5];
      $seenChr->{$cno}=$chr;
      $seenCpos->{$chr}->{$pos}->{$ref}->{$obs}=1;
      !defined $hrVar->{$chr}->{$pos}->{$ref}->{$obs}->{$i} or die "dup pos:$i,$chr,$pos,$ref,$obs";
      $hrVar->{$chr}->{$pos}->{$ref}->{$obs}->{$i}=$_;
    }
    $fh->close;
  }
  # search common variant
  my @sampleH=();
  for my $pSample(@pSample){
    push @sampleH,sprintf("%s Filtered_Coverage\t%s Allele_Coverage\t%s Allele_Frequency\t%s Variant_Frequency\t%s P-Value",$pSample,$pSample,$pSample,$pSample,$pSample);
  }
  printf("Chr\tPos_GRCh37\tRef\tVariant\tGene_Name\tVariant_Type\tTranscript_ID\tCodon_Change\tAA_Change\tdbSNP_ID\tCOSMIC_ID\tsnpEff_Effect\tsnpEff_Impact\tSIFT_Score\tInterpro_Domain\tUniProt\tPolyPhen_Score\tCOSMIC_Sample_Count\tSomatic_Mutation_Assay\t%s\n",
    join("\t",@sampleH),
  );
  for my $cno(sort{$a<=>$b} keys %{$seenChr}){
    my $chr=$seenChr->{$cno};
    for my $pos0(sort {$a<=>$b} keys %{$seenCpos->{$chr}}){
        for my $rnuc0(keys %{$seenCpos->{$chr}->{$pos0}}){
          for my $obs0(keys %{$seenCpos->{$chr}->{$pos0}->{$rnuc0}}){
            my ($pos,$rnuc,$obs,$gene,$variant,$transcript,$codon,$aa,$dbsnp,$cosmic,$snpeffe,$snpeffi,$sifts,$interpro,$uniport,$pp,$cosmics,$somatic);
            $pos=$pos0;
            my @reads=();
            for(my $j=0;$j<$nSample;$j++){
              if(defined $hrVar->{$chr}->{$pos0}->{$rnuc0}->{$obs0}->{$j}){
                my $buf=$hrVar->{$chr}->{$pos0}->{$rnuc0}->{$obs0}->{$j};
                my @col=split(/\t/,$buf,-1);
                $rnuc=$col[4];
                $obs=$col[5];
                $gene=$col[6];
                $variant=$col[7];
                $transcript=$col[8];
                $codon=$col[9];
                $aa=$col[10];
                $dbsnp=$col[2];
                $cosmic=$col[3];
                $snpeffe=$col[16];
                $snpeffi=$col[17];
                $sifts=$col[18];
                $interpro=$col[19];
                $uniport=$col[20];
                $pp=$col[21];
                $cosmics=$col[22];
                $somatic=$col[23];
                push @reads,sprintf("%s\t%s\t%s\t%s\t%s",$col[11],$col[12],$col[13],$col[14],$col[15]);
              }else{
                push @reads,sprintf("%s\t%s\t%s\t%s\t%s",'','','','','');
              }
            }
            printf("%s\t%s\t%s\t%s\t%s\t%s\t%s\t%s\t%s\t%s\t%s\t%s\t%s\t%s\t%s\t%s\t%s\t%s\t%s\t%s\n", 
            $chr,$pos,$rnuc,$obs,$gene,
            $variant,$transcript,$codon,$aa,
            $dbsnp,$cosmic,$snpeffe,$snpeffi,
            $sifts,$interpro,$uniport,$pp,
            $cosmics,$somatic,
            join("\t",@reads),
            );
          }
        }
      }
    }
}else{
  die "Usage:$0 input1.txt input2.txt input3 ...\n";
}
